# Supplementary material for: Tolerability of nintedanib in the elderly with idiopathic pulmonary fibrosis: A single-center retrospective study
Source: PLoS One. 2022 Feb 3;17(2):e0262795. doi: 10.1371/journal.pone.0262795 (PMC8812933; doi:10.1371/journal.pone.0262795)
Supplement: S1 Data — (XLSX) [file pone.0262795.s001.xlsx]

## Sheet: Sheet1
Case number	Age > 75	Sex, M1, F0	Smoking, never1, ever/current 0	HRCT fidings	definete UIP	probable UIP	surgical lung biopsy	BMI	L/D	WBC	alb	CRP	KL-6	Pre-treatment before nintedanib	corticosteroids	immunesuppressant	antifibrotic agent	LTOT	base line PFT	FVC	%FVC	%DLco	Tolerability	Duration with nintedanib	Dose reduction	Duration of dose reduction	Discontinuation	Discontinuation reason, adverse event1, die2, progression of IPF3, lung transplantation4	Adverse event	Diarrhea	Nausea	Hepatic enzyme elavation	Thrombocytopenia	Dead1, others0	reason	Follow-up period
1	0	1	0		0	1	1	29.4265		6930	3.9	0.13	3158		0	0	1	1		1630	37.8	35.7		350	0		1	4		1	0	0	0	0		1195
2	0	1	0		1	0	0	25.6501		5380	4.1	0.06	1122		0	0	0	0		2870	84.9	48.8		1573	1	739	0	0		0	1	0	0	0		1573
3	0	1	0		1	0	0	25.2361		9120	3.8	1.6	785		0	0	0	0		2180	70.1	51.5		1353	1	268	1	2		1	0	0	0	1	acute exacerbation	1353
4	0	1	0		1	0	0	22.2146		13150	3.5	0.62	1333		1	0	0	1		3070	88	28.3		272	0		1	2		0	0	0	0	1	acute exacerbation	272
5	0	1	0		1	0	0	25.644		8630	3.8	0.22	1025		0	0	0	1		3500	94.3	39.1		27	0		1	3		0	0	1	0	1	chronic respiratory failure	416
6	1	1	0		1	0	0	18.9695		8460	3.6	3.09	460		0	0	0	1		1910	61.8	26.7		77	1	61	1	3		0	1	0	0	1	acute exacerbation	105
7	0	1	0		0	1	0	20.0986		8690	4.2	0.69	2135		0	0	0	0		1900	54.1	29.2		138	0		1	1		0	0	1	0	1	chronic respiratory failure	609
8	1	1	0		1	0	0	24.841		7930	2.2	12.61	973		0	0	0	1		3160	94.3	32.5		630	1	313	1	1		1	0	0	0	1	lung cancer	801
9	0	1	0		1	0	0	22.4271		7400	3.8	0.28	1326		0	0	0	0		2760	69.1	35.6		1213	1	1026	1	1		1	1	0	0	0		1317
10	1	0	1		1	0	0	13.4179		3560	3.8	0.05	589		0	0	0	1		700	33			212	1	9	1	1		1	1	0	0	1	chronic respiratory failure	449
11	1	1	0		1	0	0	20.6479		10690	3.5	0.41	1647		0	0	0	1		1900	63.6	33.7		1278	0		0	0		1	1	0	0	0		1278
12	0	1	0		1	0	0	19.0847		4290	4.4	0.12	2447		0	0	0	1		2260	64	31.3		110	1	215	1	1		1	1	0	0	0		672
13	0	1	1		0	1	0	18.9949		5270	2.9	0.54	1466		0	0	0	0		2050	55.9	28.7		24	0		1	1		1	0	0	0	1	acute exacerbation	76
14	0	1	1		0	1	1	28.6193		6440	4.3	0.08	1491		0	0	0	0		3290	75.1	47.3		533	1	34	1	1		1	1	0	0	0		1217
15	0	1	0		1	0	1	27.5884		9190	3.9	0.3	1114		1	0	0	0		1870	57	66.8		1173	1	215	0	0		0	0	1	0	1	chronic respiratory failure	1173
16	0	1	0		1	0	0	24.301		7820	4.2	0.11	673		0	0	0	1		2310	67.2	17.4		36	1	14	1	1		1	1	1	0	0		1043
17	1	1	0		1	0	0	23.0469		5560	4.2	0.01	487		0	0	0	1		1550	50.8	43.6		14	0		1	1		1	0	0	0	1	acute exacerbation	54
18	0	1	0		0	1	0	25.6373		4940	4	0.05	1103		0	0	0	1		3570	102.6	42.8		1096	1	298	0	0		1	0	0	0	0		1096
19	0	0	1		1	0	0	18.3732		6710	3.9	0.11	1774		0	0	1	0		1880	76.7	33.1		587	1	367	1	1		1	1	0	0	0		1078
20	0	1	0		1	0	0	27.0169		1210	4	1.29	2129		0	0	0	0		3560	91.5	25.6		1025	0		0	0		1	1	0	0	0		1025
21	0	1	0		1	0	0	20.9959		4910	4.4	0.23	1314		0	0	0	1		2750	66.3	29.8		1048	0		0	0		1	0	0	0	0		1048
22	1	1	0		1	0	1	25.1261		6040	3.2	0.58	10.3		0	0	0	1		1870	60.5	28.4		68	0		1	1		0	1	0	0	0		68
23	0	1	0		1	0	0	18.0244		5940	4.1	0.27	4020		0	0	0	0		2760	81.9	32.9		1021	1	86	0	0		1	1	0	0	0		1021
24	0	1	0		1	0	0	25.4817		15460	4.1	0.75	1470		1	0	0	0		3360	87	44.7		651	1	281	0	0		1	1	0	0	0		651
25	0	0	1		0	1	0	21.3107		9110	4.1	0.06	1499		0	0	0	0		2590	105.3	51.3		973	1	51	0	0		0	0	1	0	0		973
26	0	1	0		1	0	0	25.1826		7770	4.1	0.16	1553		0	0	0	0		2930	78.1	47.4		936	1	628	0	0		0	1	0	0	0		936
27	1	1	0		1	0	0	22.5952		8810	3.6	5	1493		0	0	1	1		2650	75.1	23.7		22	0		1	1		0	0	0	1	0		958
28	0	1	0		1	0	0	27.586		7140	4.7	0.04	1265		0	0	0	0		2980	77.6	46.3		1420	0		0	0		1	0	0	0	0		915
29	1	0	1		1	0	0	16.6164		6470	3.7	0.82	771		0	0	0	1		900	45.7	16.3		207	0		1	3		0	1	0	0	1	chronic respiratory failure	505
30	0	1	0		1	0	0	29.8047		10550	4.2	0.2	1683		0	0	0	1		1540	43.6	31.7		378	1	206	0	0		1	1	0	0	0		378
31	0	1	0		1	0	0	20.6079		11020	4.2	0.06	740		0	0	0	1		2630	78			205	1	168	1	2		1	0	0	1	1	cardiac failure	205
32	0	0	0		1	0	0	21.1724		7940	4.6	0.12	1126		0	0	0	1		1750	67.6	24.3		802	1	328	0	0		1	0	1	0	0		802
33	0	1	0		0	1	0	26.4798		4910	4.3	0.07	1677		0	0	0	0		2110	61.9	40.8		467	0		0	0		0	0	0	0	0		467
34	1	1	0		1	0	0	21.5577		3950	3.8	0.44	362		0	0	0	0		1840	59.5	22		337	1	16	1	1		0	1	1	0	1	chronic respiratory failure	447
35	0	1	0		1	0	0	24.0955		10400	3.3	5.66	498		0	0	0	0		1810	51	22.5		13	0		1	1		1	0	1	0	1	lung cancer	528
36	1	0	1		0	1	0	26.4739		5820	4.6	0.08	2616		0	0	0	0		1750	81.8	47.2		586	1	14	0	0		1	0	1	0	0		586
37	0	1	0		1	0	0	20.5338		7990	3.5	1.07	631		0	0	0	1		1820	49.6	21.3		775	1	173	0	0		1	0	0	0	0		775
38	0	1	0		1	0	0	25.7443		7080	4.1	1.26	774		0	0	0	1		2440	75.1	29.5		228	1	116	0	0		1	0	0	0	0		228
39	1	1	0		0	1	0	24.3107		10090	3.2	2.08	4974		0	0	0	1		1780	52.5			68	1	45	0	0		0	1	1	0	1	acute exacerbation	68
40	0	1	0		0	1	0	23.7109		9730	4	0.15	894		0	0	0	0		2020	62.5	26.2		353	1	11	1	2		1	1	1	0	1	others	353
41	0	1	0		1	0	0	26.8765		8810	4.3	0.11	1819		0	0	0	1		2270	68	32.1		592	0		0	0		1	1	0	0	0		592
42	0	0	1		0	1	1	21.299		3180	4.1	0.02	1458		0	0	0	0		1800	68.4	46.2		642	1	79	0	0		1	0	0	0	0		642
43	0	1	1		1	0	0	27.2656		8720	3.8	0.1	1085		0	0	0	1		3190	100.9	80		701	1	94	0	0		1	0	0	0	0		701
44	0	0	1		0	1	0	19.5487		7210	3.6	0.37	1704		0	0	0	1		950	42.6			154	0		1	1		0	0	1	0	1	chronic respiratory failure	161
45	1	1	0		1	0	0	19.9899		7380	3.7	0.16	2004		0	0	0	0		1670	53.5	12.5		572	0		0	0		1	0	0	0	0		572
46	1	1	0		1	0	0	23.7084		6850	4.5	0.08	438		0	0	0	1		2590	92.8	28.1		570	0		0	0		0	1	0	0	0		570
47	0	1	0		0	1	0	30.0367		6020	4.3	0.48	633		0	0	0	0		3440	90.5	57.1		381	1	10	0	0		0	0	1	0	0		381
48	0	1	0		0	1	0	30.1559		7670	4.1	0.23	836		0	0	0	1		2360	58.3	46.4		410	0		0	0		0	0	0	0	0		410
49	1	1	0		1	0	0	31.245		6920	3.9	0.88	1768		0	0	0	1		2530	86.1	8.74		27	0		1	3		1	0	0	0	0		180
50	1	1	1		1	0	0	24.3141		6440	4.1	0.38	1325		0	0	0	0		2100	61.9	10.99		391	1	344	0	0		1	1	0	0	0		391
51	0	1	0		1	0	0	24.4418		7240	4.4	0.14	1002		0	0	1	0		2790	73.4	43.6		356	0		0	0		0	0	0	0	0		356
52	0	1	0		1	0	0	23.3887							1	1	0	0		2430	56.6	30.2		353	0		0	0		0	0	0	0	0		353
53	0	1	1		0	1	0	24.977		5960	4.1	0.09	979		1	0	0	0		2380	69.2	62		189	1	30	0	0		0	1	0	0	0		189
54	1	1	0		1	0	0	23.5841		8580	3.9	0.06	937		1	0	0	1		2480	78.2	31.9		327	0		0	0		1	0	0	0	0		327
55	0	1	0		1	0	0	27.0169		6810	4.4	0.11	1260		0	0	0	0		3800	99	63.9		281	0		0	0		0	0	0	0	0		281
56	1	1	0		1	0	0	21.4109		9490	3.7	0.72	1786		0	0	0	0		2310	67.5	9.84		289	1	17	1	2		1	0	1	0	0		308
57	0	1	0		1	0	0	25.1429		8380	3.9	0.1	1408		0	0	0	0		2440	62.2	73.9		305	0		0	0		1	0	0	0	0		305
58	0	1	0		0	1	0	24.9199		6120	4.2	0.18	340		0	0	0	0		2210	69.5	44.4		304	0		0	0		0	0	1	0	0		304
59	0	1	0		1	0	0	25.8166		9630	3.4	0.22	3481		1	0	0	1		2340	67.2			176	0		1	2		0	0	0	0	1	acute exacerbation	176
60	1	1	0		1	0	0	26.5625		6590	3.7	0.74	1103		0	0	0	1		1780	61.2			29	0		1	2		0	0	0	0	1	acute exacerbation	29
61	0	1	0		1	0	0	24.281		5390	4.6	0.09	905		0	0	0	0		2930	79.2	36.5		227	0		0	0		1	0	0	0	0		227
62	1	1	0		1	0	0	20.3223		10650	4.4	0.01	449		0	0	0	1		3510	103.8	34.7		185	1	3	0	0		0	1	0	0	0		185
63	0	1	0		1	0	0	26.7755		7680	4.1	0.13	1125		0	0	0	0		3930	94.7	50.8		174	0		0	0		0	0	0	0	0		174
64	0	1	0		1	0	0	27.852		9850	4	1.68	2406		0	0	0	0		2330	67.3	43.6		116	0		0	0		0	0	0	0	0		116
65	0	1	0		1	0	0	29.7619		7040	4.1	0.6	3850		0	0	0	0		2790	67.1	43.5		164	0		0	0		0	0	0	0	0		164
