# Supplementary material for: Tolerability of nintedanib in the elderly with idiopathic pulmonary fibrosis: A single-center retrospective study
Source: PLoS One. 2022 Feb 3;17(2):e0262795. doi: 10.1371/journal.pone.0262795 (PMC8812933; doi:10.1371/journal.pone.0262795)
Supplement: S2 Data — (XLSX) [file pone.0262795.s002.xlsx]

## Sheet: Sheet1
Case number	Age > 75	FVC	1 year before	baseline	1 year after	Annual FVC decline	before 1 year	after 1 year
1	0			1630
2	0			2870	2710			160
3	0		2400	2180	2020		220	160
4	0			3070
5	0		3660	3500			160
6	1			1910
7	0			1900	1400			500
8	1			3160	2610			550
9	0		3110	2760	2640		350	120
10	1			700
11	1			1900	2260			-360
12	0		2840	2260			580
13	0		2750	2050			700
14	0		3460	3290	3490		170	-200
15	0			1870	1940			-70
16	0		2560	2310			250
17	1		2380	1550			830
18	0		3830	3570	3850		260	-280
19	0		1940	1880	1660		60	220
20	0			3560	3260			300
21	0		2660	2750	2670		-90	80
22	1		2380	1870			510
23	0		2870	2760	2830		110	-70
24	0			3360	2780			580
25	0		2610	2590	2620		20	-30
26	0		3070	2930			140
27	1		2650	2650	2220		0	430
28	0			2980	2910			70
29	1		1270	900			370
30	0			1540	1780			-240
31	0			2630
32	0			1750	1890			-140
33	0		2460	2110	1830		350	280
34	1			1840
35	0		3210	1810	1470		1400	340
36	1		1830	1750	1700		80	50
37	0		1750	1820	1500		-70	320
38	0			2440
39	1			1780
40	0		2580	2020			560
41	0			2270	2140			130
42	0		1910	1800	1350		110	450
43	0			3190	3550			-360
44	0		1230	950			280
45	1		3220	1670	2060		1550	-390
46	1		2530	2590			-60
47	0		3300	3440	3580		-140	-140
48	0		2510	2360	2210		150	150
49	1		2930	2530			400
50	1		2770	2100	2240		670	-140
51	0		3290	2790			500
52	0		2730	2430	2290		300	140
53	0		2790	2380			410
54	1		2610	2480			130
55	0		3650	3800	3500		-150	300
56	1		2000	2310			-310
57	0		2490	2440	2340		50	100
58	0		2120	2210			-90
59	0			2340
60	1		2910	1780			1130
61	0			2930	2960			100
62	1			3510
63	0		3930	3930			0
64	0		2380	2330			50
65	0			2790
